# Supplementary material for: Optimizing target-to-total DNA ratio in eDNA studies: effects of sampling, preservation, and extraction methods on single-species detection
Source: PeerJ. 2025 Oct 30;13:e20127. doi: 10.7717/peerj.20127 (PMC12579850; doi:10.7717/peerj.20127)
Supplement: Supplemental Information 5 [file peerj-13-20127-s005.xls]

## Sheet: Sheet1
ITEM TO CHECK	IMPORTANCE	CHECKLIST
EXPERIMENTAL DESIGN
Definition of experimental and control groups	E	137
Number within each group	E	156; 175
Assay carried out by core lab or investigator's lab?	D	no
Acknowledgement of authors' contributions	D	no
SAMPLE
Description	E	148
Volume/mass of sample processed	D	157; 171
Microdissection or macrodissection	E	n/a
Processing procedure	E	148
If frozen - how and how quickly?	E	n/a
If fixed - with what, how quickly?	E	n/a
Sample storage conditions and duration (especially for FFPE samples)	E	162; 182
NUCLEIC ACID EXTRACTION		3
Procedure and/or instrumentation	E	163; 177
Name of kit and details of any modifications	E	163; 177
Source of additional reagents used	D	n/a
Details of DNase or RNAse treatment	E	n/a
Contamination assessment (DNA or RNA)	E	202
Nucleic acid quantification	E	195
Instrument and method	E	165; 183
Purity (A260/A280)	D	n/a
Yield	D	165; 183
RNA integrity method/instrument	E	n/a
RIN/RQI or Cq of 3' and 5' transcripts	E	n/a
Electrophoresis traces	D	n/a
Inhibition testing (Cq dilutions, spike or other)	E	185
REVERSE TRANSCRIPTION
Complete reaction conditions	E	n/a
Amount of RNA and reaction volume	E	n/a
Priming oligonucleotide (if using GSP) and concentration	E	n/a
Reverse transcriptase and concentration	E	n/a
Temperature and time	E	n/a
Manufacturer of reagents and catalogue numbers	D	n/a
Cqs with and without RT	D*	n/a
Storage conditions of cDNA	D	n/a
qPCR TARGET INFORMATION
If multiplex, efficiency and LOD of each assay.	E	n/a
Sequence accession number	E	n/a
Location of amplicon	D	196
Amplicon length	E	196
In silico specificity screen (BLAST, etc)	E	n/a
Pseudogenes, retropseudogenes or other homologs?	D	n/a
Sequence alignment	D	n/a
Secondary structure analysis of amplicon	D	n/a
Location of each primer by exon or intron (if applicable)	E	n/a
What splice variants are targeted?	E	n/a
qPCR OLIGONUCLEOTIDES
Primer sequences	E	203
RTPrimerDB Identification Number	D	n/a
Probe sequences	D**	n/a
Location and identity of any modifications	E	n/a
Manufacturer of oligonucleotides	D	no
Purification method	D	n/a
qPCR PROTOCOL
Complete reaction conditions	E	208
Reaction volume and amount of cDNA/DNA	E	205
Primer, (probe), Mg++ and dNTP concentrations	E	205
Polymerase identity and concentration	E	206
Buffer/kit identity and manufacturer	E	206
Exact chemical constitution of the buffer	D	no
Additives (SYBR Green I, DMSO, etc.)	E	n/a
Manufacturer of plates/tubes and catalog number	D	no
Complete thermocycling parameters	E	208
Reaction setup (manual/robotic)	D	no
Manufacturer of qPCR instrument	E	208
qPCR VALIDATION
Evidence of optimisation (from gradients)	D	n/a
Specificity (gel, sequence, melt, or digest)	E	195
For SYBR Green I, Cq of the NTC	E	n/a
Standard curves with slope and y-intercept	E	supplement
PCR efficiency calculated from slope	E	supplement
Confidence interval for PCR efficiency or standard error	D	no
r2 of standard curve	E	supplement
Linear dynamic range	E	supplement
Cq variation at lower limit	E	supplement
Confidence intervals throughout range	D	n/a
Evidence for limit of detection	E	supplement
If multiplex, efficiency and LOD of each assay.	E	n/a
DATA ANALYSIS
qPCR analysis program (source, version)	E	213
Cq method determination	E	213
Outlier identification and disposition	E	n/a
Results of NTCs	E	supplement
Justification of number and choice of reference genes	E	195
Description of normalisation method	E	n/a
Number and concordance of biological replicates	D	supplement
Number and stage (RT or qPCR) of technical replicates	E	201
Repeatability (intra-assay variation)	E	n/a
Reproducibility (inter-assay variation, %CV)	D	n/a
Power analysis	D	no
Statistical methods for result significance	E	228
Software (source, version)	E	264
Cq or raw data submission using RDML	D	no
Table 1. MIQE checklist for authors, reviewers and editors. All essential information (E) must be submitted with the manuscript. Desirable
information (D) should be submitted if available. If using primers obtained from RTPrimerDB, information on qPCR target, oligonucleotides,
protocols and validation is available from that source.
*: Assessing the absence of DNA using a no RT assay is essential when first extracting RNA. Once the sample has been validated as
RDNA-free, inclusion of a no-RT control is desirable, but no longer essential.
**: Disclosure of the probe sequence is highly desirable and strongly encouraged. However, since not all commercial pre-designed assay
vendors provide this information, it cannot be an essential requirement. Use of such assays is advised against.
